# Supplementary material for: Functionality and Robustness of Injured Connectomic Dynamics in C. elegans: Linking Behavioral Deficits to Neural Circuit Damage
Source: PLoS Comput Biol. 2017 Jan 5;13(1):e1005261. doi: 10.1371/journal.pcbi.1005261 (PMC5215891; doi:10.1371/journal.pcbi.1005261)
Supplement: S1 Source Code — A .zip file of the MATLAB code used to both conduct simulations for a random injury, calculate the PD curves, and visualize the injured trajectories. (ZIP) [file pcbi.1005261.s001.zip]

Archive with 20 entries (20 files):
- RUNME.m
- step1_generateTrials.m
- step2_generateMovie.m
- step3_calculateProcrustesCurve.m
- subfunctions_analysis/cycle2shape.m
- subfunctions_analysis/extractCycle.m
- subfunctions_analysis/fwdMotion.mat
- subfunctions_analysis/interpCycle.m
- subfunctions_analysis/LCprocrustesMin.m
- subfunctions_analysis/modes.mat
- subfunctions_analysis/wormFrame.mat
- subfunctions_simulation/CEdynamics.m
- subfunctions_simulation/CEmodelInjured.m
- subfunctions_simulation/extractCycle.m
- subfunctions_simulation/fwdMotion.mat
- subfunctions_simulation/prams.mat
- subfunctions_simulation/ProcrustesCurveClasses.mat
- subfunctions_simulation/swellDist.mat
- subfunctions_simulation/testtest.png
- subfunctions_simulation/xCycle_PLM2e4.mat
