# Supplementary material for: Functionality and Robustness of Injured Connectomic Dynamics in C. elegans: Linking Behavioral Deficits to Neural Circuit Damage
Source: PLoS Comput Biol. 2017 Jan 5;13(1):e1005261. doi: 10.1371/journal.pcbi.1005261 (PMC5215891; doi:10.1371/journal.pcbi.1005261)
Supplement: S1 Source Code — A .zip file of the MATLAB code used to both conduct simulations for a random injury, calculate the PD curves, and visualize the injured trajectories. (ZIP) [file pcbi.1005261.s001.zip › RUNME.m]

%% Run New Trial
%run a single trial
%(where each "trial" is a single injury distribution, for many values of mu)
trialNo=step1_generateTrials;

%"trialNo" is the number of the trial which just ran
%e.g., trialNo=7 means the run data was saved as 'data/7.mat'

%% Generate "Worm Movement" Illustration Movie from Trial
%to generate a movie, input the name or number of the '.mat' file in 
%the 'data' folder:
step2_generateMovie(trialNo);

%% Calculate Procrustes Curve from Trial
%to calculate and plot the procrustes curve, input the name or number of
%the '.mat' file in the 'data' folder:
step3_calculateProcrustesCurve(trialNo);
