# Supplementary material for: Functionality and Robustness of Injured Connectomic Dynamics in C. elegans: Linking Behavioral Deficits to Neural Circuit Damage
Source: PLoS Comput Biol. 2017 Jan 5;13(1):e1005261. doi: 10.1371/journal.pcbi.1005261 (PMC5215891; doi:10.1371/journal.pcbi.1005261)
Supplement: S1 Source Code — A .zip file of the MATLAB code used to both conduct simulations for a random injury, calculate the PD curves, and visualize the injured trajectories. (ZIP) [file pcbi.1005261.s001.zip › step1_generateTrials.m]

function trialNo=step1_generateTrials
%performs a single trial (where each trial is a single injury
% distribution, simulated at several different mu values)

addpath 'subfunctions_simulation';

trialNo=[];
numTrials=1;
for loop=1:numTrials

%% Assigning Neuron Inputs
% Give PLM Neurons (277/279) a constant stimulus of magnitude 2e4
NeurConsid=[277;279];
amp=[2e4;2e4];


%% Setting which neurons get injured
%InjuryN is list of neurons receiving injury (i.e. neurons for which mu~=0)
%Setting InjuryN=1:279 injures all neurons.
%NOTE: CHANGE THIS TO MODIFY WHICH NEURONS GET INJURED
InjuryN=1:279;
%Don't injure neurons receiving input.
InjuryN(NeurConsid)=[];

%% Setting how much each neuron is injured
%InjuryAmp contains injury level of each corresponding neuron in InjuryN
%e.g. InjuryAmp(k) is the base mu-value of InjuryN(k)
%NOTE: CHANGE INJURYAMP TO CUSTOMIZE INJURY DISTRIBUTION
%default: pull from distribution contained in "swellDist.mat" as follows:
InjuryAmp=rand(size(InjuryN));
swellDist=load('swellDist.mat');
xInterval=swellDist.xInterval;
sdist=swellDist.dist12;
for m=1:length(InjuryAmp)
    InjuryAmp(m)=sdist(find(InjuryAmp(m)<xInterval,1))/100;
end

%Normalize Injury Vector
InjuryAmp=InjuryAmp/norm(InjuryAmp);

%% Set Trial Number and Directory
%make data, figures subfolders if they don't already exist
if exist('data','dir')==0,mkdir('data');end
if exist('figures','dir')==0,mkdir('figures');end
%if trials 1...N exist, we want this to be trial number trialN=N+1
trials=dir('figures/runs');
trialN=1;
for k=1:length(trials)
   if trials(k).isdir==1
       kno=sscanf(trials(k).name,'%d');
       if ~isempty(kno)
           kno=kno(1);
           if kno>=trialN
              trialN=kno+1; 
           end
       end
   end
end
trialNo=[trialNo;trialN];
filepath=['figures/runs/' num2str(trialN) '/'];
mkdir(filepath);

%% initialize values, set simulation parameters
%'data' is the struct which will contain all the data we save for each
%trial
data=struct;
data.InjuryDist=InjuryAmp;
data.InjuryN=InjuryN;

% the length of each simulation will vary depending on how long it needs to
% run before reaching convergence to fixed point or limit cycle -- T0 is
% the initial simulation length
T0=10;
% simulations run for a total time T, but only start recording data into
% the output array after a delay Tw
T=T0;Tw=T-5;

%subsample the simulation output data, record a value every 's' seconds
s=0.0010;
%nts is the total number of recorded timesteps
nts=int32((T-Tw)/s);

%initialize arrays to record mu values, 2D trajectories
muscale=[];
%'Vproj' holds all projected 2D trajectories for different mu values (each
%entry on dimension 3 records a different simulation with a diff. mu value)
runN=51;
Vproj=zeros(2,nts,runN);

%% Perform Simulations, at mu values determined by bisection
%we do bisection to get points around LC collapse -- to get nice curves in
%an automated fashion
%'upperBound' = 1 if current mu value is upper bound, = 0 if not
upperBound=0;
leastUpperBound=0;
lubbN=6;
lubHi=0;lubLo=0;
endRun=0;
k=0;
muspan=1;
muk=10;
j=0;
x0=[];
note='';
while endRun==0
    j=j+1;
    display(['(New Trial ' num2str(loop) '): Simulating at mu = ' num2str(muk) '  (k=' num2str(k) '; mu is upperBound? ' num2str(upperBound) '; leastUpperBound = ' num2str(leastUpperBound) ' [contained in (' num2str(lubLo) ',' num2str(lubHi) ')]) ' note]);
    close all;
    simDescribe = ['mu_' num2str(muk)];
    % RUN SIMULATION
    out=CEdynamics(NeurConsid,amp,simDescribe,InjuryN,InjuryAmp*muk,T,Tw,s,filepath,x0);
    %get out final x position, 2D trajectory
    xf=out.Xf;
    Vpj=out.Vproj;
    Vproj(:,:,j)=Vpj;
    %record mu value as well
    muscale(j)=muk;
    %dV = distance of trajectory from final point, for last 1000 timesteps
    dV=sqrt(sum((Vpj-repmat(Vpj(:,end),1,size(Vpj,2))).^2,1));
    dV=dV((end-1000):end);
    
    %if dV ever escapes the neighborhood of the end point (of size 0.01)
    %then we consider it to be "big", and not converged to fixed point
    isBig=(sum(dV>0.1)~=0);
    
    %"extractCycle" only returns a nonempty array if finds what it considers
    % a limit cycle
    isLC=~isempty(extractCycle(Vpj));
    
    %if trajectory is both big and a limit cycle, then we keep it (for a
    %point on the procrustes curve) -- the LC hasn't collapsed at this mu
    isBigLC=isBig&isLC;
    
    if isBig&&(~isLC)
    %if it's big but extractCycle doesn't find a LC, need to simulate for
    %longer...
    %simulate for 5 more seconds...
    T=5;Tw=0;
    %...starting at where the last simulation ended
    x0=xf;
    j=j-1;
    note=' [continuing simulation...]';
    else
    %In all other cases (where we've found either FP or LC),
    %reset the default simulation times..
    T=T0;
    Tw=T-5;
    x0=[];
    note='';
        
    if isBigLC&&(upperBound==1)
        %if it's now no longer a FP (since isBigLC==1)
        %but was previously (since upperBound==11),
        %then record as being least upper bound
        leastUpperBound=muk;
        lubHi=muk/0.9;
        lubLo=muk;
        leastUpperBoundBis=1;
        upperBound=0;
    end
    if (~isBigLC)&&(leastUpperBound==0)
        %if we haven't yet found a leastUpperBound, and this is still a
        %BigLC, then mu still too high (still upper bound)
        upperBound=1;
    end
    
    if leastUpperBound==0
        %if we haven't assigned a LUB yet...
        
        %...and this IS a BigLC: increase mu by 4, look for upper bound
        if upperBound==0,muk=muk+4;
        %...and it's NOT a BigLC: lower the mu value by factor of 0.9
        else muk=0.9*muk;
        end
    else %if we HAVE found a candidate leastUpperBound
        
        if (leastUpperBoundBis<lubbN)&&(leastUpperBoundBis>0)
            %after finding "least upper bound" do a bit of bisection to
            %check if it actually is...
            %keep track of how many bisections we've done
            leastUpperBoundBis=leastUpperBoundBis+1;
            %if our mu value gives BigLC, we're below the LUB (Low Estimate);
            %otherwise we're above it (a High Estimate)
            if ~isBigLC
                lubHi=leastUpperBound;
            else
                lubLo=leastUpperBound;
            end
            %estimate new candidate LUB as being 2/3 of the way between low
            %and high estimates
            leastUpperBound=(lubHi+2*lubLo)/3;
            muk=leastUpperBound;
        else if leastUpperBoundBis==lubbN %once we reach the limit of bisections
                leastUpperBoundBis=leastUpperBoundBis+1;
                if isBigLC
                    leastUpperBound=lubHi;
                end
                %define additional mu values to simulate at, spaced between
                %0 and LUB as follows:
                muspan=[linspace(0,(0.9*leastUpperBound),5),linspace(0.911*leastUpperBound,leastUpperBound,9)];
                k=k+1;
                muk=muspan(k);
            else %this is where we get each loop after muspan has been defined:
                 % then the next mu value is just the next one in muspan
                 % until we reach the end of the vector
                k=k+1;
                muk=muspan(k);
            end
        end
    end
    
    %if we reach the final mu value in muspan, the trial is over
    if k==length(muspan),endRun=1;end
    
    end
end
%save mu values and resulting 2D trajectories in data struct

[muscale,ix]=sort(muscale);
Vproj=Vproj(:,:,ix);

data.muscale=muscale;
data.Vproj=Vproj;
save(['data/' num2str(trialN) '.mat'],'-struct','data');

end
end
