# Supplementary material for: Functionality and Robustness of Injured Connectomic Dynamics in C. elegans: Linking Behavioral Deficits to Neural Circuit Damage
Source: PLoS Comput Biol. 2017 Jan 5;13(1):e1005261. doi: 10.1371/journal.pcbi.1005261 (PMC5215891; doi:10.1371/journal.pcbi.1005261)
Supplement: S1 Source Code — A .zip file of the MATLAB code used to both conduct simulations for a random injury, calculate the PD curves, and visualize the injured trajectories. (ZIP) [file pcbi.1005261.s001.zip › step2_generateMovie.m]

function step2_generateMovie(trialName)
%TO GENERATE A MOVIE SEQUENCE FROM AN INJURY RUN, DO THE FOLLOWING:
%
%First, you need to run a simulation in the top-level Simulation+Procrustes
%That will generate a data file "rundata.mat" in the "figure" subfolder
%corresponding to that run. Copy/paste that rundata.mat file into THIS
%folder's "data" folder, and give it a descriptive name.
%Then put in that file's new name below so that we can load it:
%(W/O the .mat extension, please)

close all;
addpath subfunctions_analysis
data=load(['data/' num2str(trialName) '.mat']);

Vproj=data.Vproj;
mus=data.muscale;

[mus,ix]=sort(mus);
Vproj=Vproj(:,:,ix);

%generate figures from a subsample of data runs
subSampling=5;
V0=Vproj(:,:,1);
n=1000;

kToRun=1;


for k=1:subSampling:length(mus)
    close all;
    [~,~,~,~,V,shift]=LCprocrustesMin(V0,Vproj(:,:,k),n);
    V=V';
    if ~isempty(V)
        metaData=struct;
        metaData.mu=mus(k);
        metaData.k=k;
        cycle2shape(V,['figures/movies/' num2str(trialName) ],metaData);
    end
end

end
