# Supplementary material for: Functionality and Robustness of Injured Connectomic Dynamics in C. elegans: Linking Behavioral Deficits to Neural Circuit Damage
Source: PLoS Comput Biol. 2017 Jan 5;13(1):e1005261. doi: 10.1371/journal.pcbi.1005261 (PMC5215891; doi:10.1371/journal.pcbi.1005261)
Supplement: S1 Source Code — A .zip file of the MATLAB code used to both conduct simulations for a random injury, calculate the PD curves, and visualize the injured trajectories. (ZIP) [file pcbi.1005261.s001.zip › step3_calculateProcrustesCurve.m]

function step3_calculateProcrustesCurve(trialName)

trials=dir('figures');

clear Nplot;

filepath=['data/' num2str(trialName) '.mat'];
data=load(filepath);
Vproj=data.Vproj;
muscale=data.muscale;
[muscale,IX]=sort(muscale);
Vproj=Vproj(:,:,IX);

InjuryDist=data.InjuryDist;
InjuryN=data.InjuryN;
Injury=zeros(279,1);
Injury(InjuryN)=InjuryDist;

%for each run find the cycle, if it exists
Vs=[];
ds=[];
mus=[];
tn=1;
runN=51;


x=[];

n=1500;

V0=Vproj(:,:,1);
failed=0;
for j=1:size(Vproj,3)
    Vk=Vproj(:,:,j);
    if (~isempty(Vk))&&(failed==0)&&(sum(sum(Vk~=0))~=0)
        [dk,Zk,trK,~,Vk]=LCprocrustesMin(V0,Vk,n);
        
        if ~isempty(dk)
            Vs=cat(3,Vs,Vk);
            ds=cat(2,ds,dk);
            mus=cat(2,mus,muscale(j));
        end
    else
        failed=1;
    end
end

%Adjust these for different trials... first set N, then set Nplot based on
%points which look to be the best to consider
Nplot=floor(linspace(1,size(Vs,3),10));
Nplot=[Nplot(2) Nplot(4) Nplot(7) Nplot(9)];


close all;
figure('Position',[43 330 1205 250],'Color',[1 1 1]);


if ~exist('Nplot'),Nplot=ceil(length(mus)/4*[1 2 3 4]);end
Ncmap=[1 0 0;1 0.75 0;0.95 1 0;0 0.8 0];
Ncmap=flipud(Ncmap);

for mm=1:4
    h.(['a' num2str(mm)])=subplot(1,5,mm);hold on;
    plot(Vs(:,1,1),Vs(:,2,1),':','LineWidth',1.5,'Color',[1 1 1]*0.5);
    plot(Vs(:,1,Nplot(mm)),Vs(:,2,Nplot(mm)),'LineWidth',1.5,'Color',Ncmap(mm,:));
    set(gca,'DataAspectRatio',[1 1 1],'FontSize',12);
    title(['\mu = ' sprintf('%3.1f',mus(Nplot(mm)))]);
    set(gca,'XTickLabel',[],'YTickLabel',[]);
    grid('on');
    xlabel('Mode 1');ylabel('Mode 2');
end
xl=[0 0];yl=[0 0];
for mm=1:4
    xlm=get(h.(['a' num2str(mm)]),'XLim');
    ylm=get(h.(['a' num2str(mm)]),'YLim');
    if (xlm(1)<xl(1))||(xlm(2)>xl(2)),xl=xlm;end
    if (ylm(1)<yl(1))||(ylm(2)>yl(2)),yl=ylm;end
end
for mm=1:4
    set(h.(['a' num2str(mm)]),'XLim',xl,'YLim',yl);
end

h.a5=subplot(1,5,5);hold on;
set(gca,'OuterPosition',[0.8 1 0.2 1],'FontSize',12);
plot(mus,ds,'.','Color',[0 0 0]);
plot(mus,ds,':','Color',[1 1 1]*0.2,'LineWidth',1.5);
plot(mus,ds,'.','Color',[0 0 0],'MarkerSize',10);
for mm=1:length(Nplot)
    plot(mus(Nplot(mm)),ds(Nplot(mm)),'.','MarkerSize',15,'Color',Ncmap(mm,:));
    plot(mus(Nplot(mm)),ds(Nplot(mm)),'o','MarkerSize',9,'Color',Ncmap(mm,:));
end
ylabel('Procrustes Distance');
xlabel('Injury Level \mu');

for mm=1:5
    set(h.(['a' num2str(mm)]),'OuterPosition',[0.2*(mm-1) 0 0.19 1]);
end

axis(h.a5);
xl=get(h.a5,'XLim');yl=get(gca,'YLim');
xticks=get(h.a5,'XTick');yticks=get(h.a5,'YTick');
for p=2:length(xticks)
    line(xticks(p)*[1 1],yl,'Color',[1 1 1]*0.9,'LineStyle','-');
end
for p=2:length(yticks)
    line(xl,yticks(p)*[1 1],'Color',[1 1 1]*0.9,'LineStyle','-');
end
plot(mus,ds,'.','Color',[0 0 0]);
plot(mus,ds,':','Color',[1 1 1]*0.2,'LineWidth',1.5);
plot(mus,ds,'.','Color',[0 0 0],'MarkerSize',10);
for mm=1:length(Nplot)
    plot(mus(Nplot(mm)),ds(Nplot(mm)),'.','MarkerSize',15,'Color',Ncmap(mm,:));
    plot(mus(Nplot(mm)),ds(Nplot(mm)),'o','MarkerSize',9,'Color',Ncmap(mm,:));
end

set(gcf,'PaperPositionMode','auto','PaperUnits','inches');
ppos=get(gcf,'PaperPosition');
set(gcf,'PaperSize',ppos(3:4));

h.over=axes('Position',[0 0 1 1],'Visible','off','XLim',[0 1],'YLim',[0 1]);
text(0,0,[...
    'Trial ' num2str(trialName) ', plot mu no. [' num2str(Nplot) ']'...
    ],'VerticalAlignment','bottom','HorizontalAlignment','left')

if exist('figures/procrustes','dir')==0,mkdir('figures/procrustes');end
print(gcf,'-dpng',['figures/procrustes/' num2str(trialName) '.png']);

end
