# Supplementary material for: Functionality and Robustness of Injured Connectomic Dynamics in C. elegans: Linking Behavioral Deficits to Neural Circuit Damage
Source: PLoS Comput Biol. 2017 Jan 5;13(1):e1005261. doi: 10.1371/journal.pcbi.1005261 (PMC5215891; doi:10.1371/journal.pcbi.1005261)
Supplement: S1 Source Code — A .zip file of the MATLAB code used to both conduct simulations for a random injury, calculate the PD curves, and visualize the injured trajectories. (ZIP) [file pcbi.1005261.s001.zip › subfunctions_analysis/cycle2shape.m]

function cycle2shape(V,filename,metaData)

%load the Bialek eigenworm modes along with forward motion model trajectory
%modes.mat:
%"Mode 1" (first eigenworm), "Mode 2" (second extracted eigenworm)
%"transform" (mapping of healthy trajectory onto circle)
Modes=load('modes.mat');
Mode1=Modes.Mode1;
Mode2=Modes.Mode2;
b=Modes.b;
transform=Modes.transform;

%fwdMotion.mat:
%"cycle" (2D trajectory of healthy worm)
fwd=load('fwdMotion.mat');
cycle=fwd.cycle;
projection=fwd.projection;

%initialize interpolated trajectory matrix and set simulation timestep
v=[];
s=0.001;
%interpolate inputted trajectory to set period of healthy motion at 2.5s
for k=1:2
   v(k,:)=spline(linspace(0,1,size(V,2)),V(k,:),linspace(0,1,ceil(size(V,2)*2.5*s/(1/60))));
end

t=linspace(0,20,20);
m1=cos(2*pi*t/2.5);m2=sin(2*pi*t/2.5);

%transform input trajectory by healthy-->circle map
b=transform.b;T=transform.T;c=transform.c;
v=b*T*v+repmat(c,1,size(v,2));

t=linspace(0,20,60*20);
x=cos(2*pi*t/2.5);y=sin(2*pi*t/2.5);

%subtract means from modes
Mode1=Mode1-mean(Mode1);
Mode2=Mode2-mean(Mode2);
%
phi=10*(Mode1'*v(1,:)+Mode2'*v(2,:));

X=cumsum(cos(phi)/100,1);
%X=X-repmat(mean(X,1),size(X,1),1);
X=permute(X,[1 3 2]);
Y=permute(cumsum(sin(phi)/100,1),[1 3 2]);

XY=[X,Y];
XY(:,1,:)=XY(:,1,:)-repmat(mean(XY(:,1,:),1),size(XY,1),1)+0.5;

if exist(filename,'dir')==0,mkdir(filename);end
if exist([filename '/summaryFrames'],'dir')==0,mkdir([filename '/summaryFrames']);end
writerObj=VideoWriter([filename '/' num2str(metaData.k) '.avi']);
writerObj.FrameRate=60;
open(writerObj);

wormFrame=load('wormFrame.mat');
wormFrame=wormFrame.wormFrame;

dXY=XY(2:end,:,:)-XY(1:(end-1),:,:);
dXY=cat(1,dXY,zeros(1,2,size(XY,3)));
dXY=dXY(:,[2 1],:);
dXY=dXY./repmat(sqrt(sum(dXY.^2,2)),1,2);

figure;
set(gcf,'Position',[287 120 715 542],'PaperPositionMode','auto');
set(gca,'DataAspectRatio',[1 1 1],'XTick',[],'YTick',[]);


    function handles=plotWorm(kf,X0)
        handles.w_center=plot(X0(1)+XY(:,1,kf),X0(2)+XY(:,2,kf),'LineWidth',5,'Color',[0.3 0.3 0.3]);
        handles.w_dorsal=plot(X0(1)+XY(:,1,kf)+dXY(:,1,kf).*wormFrame,X0(2)+XY(:,2,kf)-dXY(:,2,kf).*wormFrame,'LineWidth',1,'Color',[0 0 0]);
        handles.w_ventral=plot(X0(1)+XY(:,1,kf)-dXY(:,1,kf).*wormFrame,X0(2)+XY(:,2,kf)+dXY(:,2,kf).*wormFrame,'LineWidth',1,'Color',[0 0 0]);
    end

    function handles=plotTraj(kf,X0,w)
        handles.h_ax1=line([0.5 0.5]+X0(1),0+w*[-1 1]+X0(2),'Color',[0 0 0]);
        handles.h_ax2=line(0.5+w*[-1 1]+X0(1),[0 0]+X0(2),'Color',[0 0 0]);
        handles.h_refLine=plot(0.5+0.8*w*x+X0(1),0+0.8*w*y+X0(2),':','Color',[0 0 0]);
        handles.h_cycLine=plot(0.5+0.8*w*v(1,:)+X0(1),0+0.8*w*v(2,:)+X0(2),'-','Color',[0 0 1],'LineWidth',1.5);
        handles.h_cycDot =plot(0.5+0.8*w*v(1,k)+X0(1),0+0.8*w*v(2,k)+X0(2),'.','MarkerSize',20);
        handles.h_m2=text(0.5+X0(1),0.04+w+X0(2),'m_2','HorizontalAlignment','center');
        handles.h_m1=text(0.52+w+X0(1),X0(2),'m_1','VerticalAlignment','middle');
    end

for k=1:size(XY,3)
cla;hold on;
%plot trajectory
handlesT=plotTraj(k,[0 0.25],0.2);

%plot worm
handlesW=plotWorm(k,[0 -0.25]);
xlim([-0.1 1.1]);
ylim([-0.55 0.55])
frame=getframe;


writeVideo(writerObj,frame);
end

close(writerObj);
close all;

%make reference fig
figure;hold on;
set(gcf,'Position',[287 120 715 542],'PaperPositionMode','auto');
set(gca,'DataAspectRatio',[1 1 1],'XTick',[],'YTick',[]);
%want to record locations of reference frame dots
refDots=[];

%bounds of plot
xlim([-0.1 6.2]);
ylim([-0.55 0.55])

printPeriod=ceil(size(v,2)/5);
figN=1:printPeriod:(2*size(XY,3));
figN=mod(figN,size(XY,3));
figN=figN(1:5);
figN(2:end)=figN(2:end)-1;

dotmap=prism(length(figN));
dotmap=dotmap.*(repmat([1 0.8 0.9 0.8 1]',1,3));
X0t=[5.2446 0];
for j=1:length(figN);
    jf=figN(j);
    handlesW=plotWorm(jf,[(j-1)*1.1 0]);
    set(handlesW.w_center,'Color',dotmap(j,:));
    w=0.248;
    refDots(j,:)=[0.5+0.8*w*v(1,jf)+X0t(1),0.8*w*v(2,jf)+X0t(2)];
    
    if j==length(figN)
        handlesT=plotTraj(jf,X0t,w);
        set(handlesT.h_cycDot,'Color',dotmap(j,:));
        set(handlesT.h_cycLine,'Color',[0.1 0.1 0.1],'LineWidth',2);
        set(handlesT.h_refLine,'Color',[1 1 1]*0.7,'LineWidth',1.5);
        set(handlesT.h_m1,'FontSize',16,'String','');
        set(handlesT.h_m2,'FontSize',16,'String','');
        set(handlesT.h_ax1,'LineWidth',2);
        set(handlesT.h_ax2,'LineWidth',2);
        for fk=1:size(refDots,1)
            plot(refDots(fk,1),refDots(fk,2),'.','MarkerSize',30,'Color',dotmap(fk,:));
        end
        
    end
    
end

line([0 5.4],[0 0],'LineStyle',':','Color',0.2*[1 1 1]);
text(-0.08,-0.55,['\mu = ' num2str(metaData.mu)],'VerticalAlignment','bottom'); 

set(gca,'Position',[0 0 1 1]);
ppos=[13 313 1339 237];
psize=[ppos(3)/ppos(4) 1]*9;
set(gcf,'Position',ppos);
set(gcf,'PaperUnits','centimeters','PaperSize',psize);
set(gcf,'PaperPosition',[0 0 psize]);
print(gcf,'-dpdf',[filename '/summaryFrames/' num2str(metaData.k) '.pdf']);


end
