# Supplementary material for: Functionality and Robustness of Injured Connectomic Dynamics in C. elegans: Linking Behavioral Deficits to Neural Circuit Damage
Source: PLoS Comput Biol. 2017 Jan 5;13(1):e1005261. doi: 10.1371/journal.pcbi.1005261 (PMC5215891; doi:10.1371/journal.pcbi.1005261)
Supplement: S1 Source Code — A .zip file of the MATLAB code used to both conduct simulations for a random injury, calculate the PD curves, and visualize the injured trajectories. (ZIP) [file pcbi.1005261.s001.zip › subfunctions_analysis/extractCycle.m]

function [Xc,dX]=extractCycle(X)
%if no cycle exists within specifications, outputs an empty matrix
if size(X,2)~=2,X=X';end
if (size(X,2)~=2),
    error('Input Trajectories wrong size: must be 2 by n');
end

Xc=[];
%for a 2D input matrix, extract the final cycle
dX=X-repmat(X(end,:),size(X,1),1);
dX=sqrt(dX(:,1).^2+dX(:,2).^2);
%find where the squared L2 distance from endpoint is less than "eps"
eps=0.5;
%find all dX within eps
ix=find(dX<eps);
%want at least two points within eps
if length(ix)>2
    %if there are contiguous groups of dX within eps, this finds the
    %next-to-last ending index of said group
    dix=ix(2:end)-ix(1:(end-1));
    ix2=dix>1;ix2=find(ix2,1,'last');
    %if ix2 is empty, there's only one group within eps
    if ~isempty(ix2)
        ix2=ix(ix2);
        %similarly, get next-to-last starting index for group:
        ix1=dix>1;ix1=find(ix1,2,'last');
        ix1=ix(ix1(1)+1);
        ixMin=ix1:ix2;
        ixMin=find(dX(ixMin)==min(dX(ixMin)))+ix1-1;
        Xc=X((ixMin-1):end,:);
    else
        %error('Trajectory does not get within eps of endpoint more than once');
    end
else
    %error(['Trajectory does not get within eps of endpoint '...
    %    'more than once']);
end
%         figure;
%         plot(dX);hold on;
%         plot(ix1,dX(ix1),'r.');
%         plot(ix2,dX(ix2),'r.');
%         plot(ixMin,dX(ixMin),'r.');

%PERIODICITY CHECK: need to make sure that final point is close enough to
%initial point
dX=NaN;

if ~isempty(Xc)
% n=size(Xc,1);
% t0=linspace(0,1,n);
% t=[0 1-1e-10];
% Xt=zeros(2,2);
% for k=1:2
%     Xk=Xc(:,k)';
%     Xt(:,k)=spline(t0,Xk,t);
% end

%%
% hold off;
% plot(Xc(:,1),Xc(:,2),'.');
% hold on;
% plot(Xt(1,:),Xt(2,:),'rx','LineWidth',2);
% 1;
%%

maxdX=max(sqrt(sum((repmat(Xc(end,:),size(Xc,1),1)-Xc).^2,2)));
dX=sqrt(sum((Xc(end,:)-Xc(1,:)).^2,2)/maxdX);
%dX=sqrt(sum((Xc(end,:)-Xc(1,:)).^2,2));
if dX>0.05,
    Xc=[];
end
end
end
