# Supplementary material for: Functionality and Robustness of Injured Connectomic Dynamics in C. elegans: Linking Behavioral Deficits to Neural Circuit Damage
Source: PLoS Comput Biol. 2017 Jan 5;13(1):e1005261. doi: 10.1371/journal.pcbi.1005261 (PMC5215891; doi:10.1371/journal.pcbi.1005261)
Supplement: S1 Source Code — A .zip file of the MATLAB code used to both conduct simulations for a random injury, calculate the PD curves, and visualize the injured trajectories. (ZIP) [file pcbi.1005261.s001.zip › subfunctions_analysis/interpCycle.m]

function Xc=interpCycle(X,n,shift)

%X is the 2D limit cycle to interpolate
%n is number of points to interpolate into new cycle
%shift is the fractional phase shift (as a fraction of initial dt)
%(that is, interpolated cycle will start (100*shift)% into initial interval

if size(X,2)~=2,X=X';end
if (size(X,2)~=2),
    error('Input Trajectories wrong size: must be 2 by n');
end

%make cycles same number of points (length n) by spline interp.
t0=linspace(0,1,size(X,1));
%dt=(t0(2)-t0(1))*shift;
%REVISION: allow starting point to be anywhere on cycle
dt=shift;
t=mod((linspace(0,1,n)+dt),1);
Xc=zeros(n,2);
for k=1:2
    Xk=X(:,k)';
    Xc(:,k)=spline(t0,Xk,t);
end
end
