# Supplementary material for: Functionality and Robustness of Injured Connectomic Dynamics in C. elegans: Linking Behavioral Deficits to Neural Circuit Damage
Source: PLoS Comput Biol. 2017 Jan 5;13(1):e1005261. doi: 10.1371/journal.pcbi.1005261 (PMC5215891; doi:10.1371/journal.pcbi.1005261)
Supplement: S1 Source Code — A .zip file of the MATLAB code used to both conduct simulations for a random injury, calculate the PD curves, and visualize the injured trajectories. (ZIP) [file pcbi.1005261.s001.zip › subfunctions_analysis/LCprocrustesMin.m]

function [d,Z,transform,X1c,X2c,shift]=LCprocrustesMin(X1,X2,n)
%n is number of data points in interpolated cycle

X1=extractCycle(X1);
X1c=interpCycle(X1,n,0);
X2=extractCycle(X2);
%X2c=interpCycle(X2,n,0);

%function to get procrustes as a function of shift (shift in [0 1]);
if ~isempty(X2)
shiftproc = @(x) procrustes(X1c,interpCycle(X2,n,x));

%find shift corresponding to minimum procrustes distance
x0=[0 0.33 0.66];
shift=zeros(size(x0));fval=shift;
for k=1:length(x0)
    [shift(k),fval(k)]=fminsearch(shiftproc,x0(k));
end
si=find(fval==min(fval),1);
shift=shift(si);
%shift=fminsearch(shiftproc,0.5);
shift=mod(shift,1);

%calculate minimum procrustes distance
X2c=interpCycle(X2,n,shift);
[d,Z,transform]=procrustes(X1c,X2c);
else
    d=[];
    Z=[];
    transform=[];
    X1c=[];
    X2c=[];
    shift=[];
end

end
