# Supplementary material for: Functionality and Robustness of Injured Connectomic Dynamics in C. elegans: Linking Behavioral Deficits to Neural Circuit Damage
Source: PLoS Comput Biol. 2017 Jan 5;13(1):e1005261. doi: 10.1371/journal.pcbi.1005261 (PMC5215891; doi:10.1371/journal.pcbi.1005261)
Supplement: S1 Source Code — A .zip file of the MATLAB code used to both conduct simulations for a random injury, calculate the PD curves, and visualize the injured trajectories. (ZIP) [file pcbi.1005261.s001.zip › subfunctions_simulation/CEdynamics.m]

function out=CEdynamics(NeurConsid,amp,simDescribe,InjuryN,InjuryAmp,T,Tw,s,filepath,x0)

%% Define Simulation Parameters
%Total simulation time, sampling period, simulation timestep, and time to
%wait before recording
h=1e-4;

%Neuron numbers and class member numbers
N=279;

%make s integer multiple of h, T integer mult of s
T=s*floor(T/s);
h=s/floor(s/h);

%number of timesteps kept
nts=int32((T-Tw)/s);
%initialize time, voltage vector
t=0;

%% Define Period Input Parameters and Function
%Vector for Neurons receiving input
NeurN=zeros(N,1);
NeurN(NeurConsid)=amp;
I=NeurN;


%% Import Model Parameters
%Model parameters Structure -- load everything
prams=open('prams.mat');
sig=prams.sig;
Ac=prams.Ac;
L=prams.L;
Ec=prams.Ec;


%Calculate Equilibrium/vmean from sig=1/2 condition
eqS = diag((prams.ar)./((prams.ar)*(sig)+prams.ad))*(sig);
C = prams.memG*eye(size(Ac))+prams.gelec*L+prams.gchem*diag(Ac'*eqS);
b = prams.memG*prams.memV + prams.gchem*Ac'*(eqS.*Ec)+I;
eqV=C\b;
xin=[eqV;eqS];
vmean=eqV+1./prams.beta.*log(1./sig-1);
prams.vmean=vmean;


%% Injury
%turn the injuryN input into a vector:
Injury=ones(279,1);
Injury(InjuryN)=Injury(InjuryN)+InjuryAmp';

%% Define Timestep Function
F=@(t,v,Ink)CEmodelInjured(v,Ac,Ec,L,Ink,prams,Injury);
function [tnn,vnn,dv]=timestepEM(tn,vn,Ink)
        dv=F(tn,vn,Ink);
        vnn = vn+h*dv;
        tnn=tn+h;
end

%% Perform Simulation 
X=zeros(N*2,nts);
dX=X;

%%%INITIALIZE ON CYCLE: load point on PLM2e4 limit cycle as initial point
if isempty(x0)
x0=load('xCycle_PLM2e4.mat');
x0=x0.xCycle;
end
x=x0;

i=0;
if Tw==0,i=1;X(:,i)=x;end;
%% DO THE SIMULATION (keeping every s/h timesteps)
tic
fprintf('\n%03.2f',0);
while i<nts
    %perform a timestep
    [t,x,dx]=timestepEM(t,x,I);
    if (mod(t,s)<h)
        fprintf('\b\b\b\b%03.2f',(t/T));
        if (t>=Tw)
            %record trajectory if t>Tw
            i=i+1;
            X(:,i)=x;
            dX(:,i)=dx;
        end
    end
end
fprintf('\n');
display('Calculation Complete');
toc;


%% Plot and Output Results
fwdMotion=open('fwdMotion.mat');
fwdProj=fwdMotion.projection;
fwdCycle=fwdMotion.cycle;

Vproj=fwdProj*(X-repmat(xin,1,size(X,2)));
figure;
set(gcf,'Color',[1 1 1]);
h1=subplot(1,2,1);hold on;
plot(fwdCycle(1,:),fwdCycle(2,:),'k:','LineWidth',2);
plot(Vproj(1,:),Vproj(2,:),'LineWidth',2);
title(simDescribe,'Interpreter','none');
xlabel('a_1'),ylabel('a_2');
set(h1,'OuterPosition',[0 0 1 1]);
set(gcf,'PaperPositionMode','auto');
print(gcf,'-dpng',[filepath simDescribe '.png']);

out=struct;
out.Vproj=Vproj;
out.x0=x0;
out.InjuryN=InjuryN;
out.InjuryAmp=InjuryAmp;
out.X=X;

out.Xf=X(:,end);

end
