# Supplementary material for: Functionality and Robustness of Injured Connectomic Dynamics in C. elegans: Linking Behavioral Deficits to Neural Circuit Damage
Source: PLoS Comput Biol. 2017 Jan 5;13(1):e1005261. doi: 10.1371/journal.pcbi.1005261 (PMC5215891; doi:10.1371/journal.pcbi.1005261)
Supplement: S1 Source Code — A .zip file of the MATLAB code used to both conduct simulations for a random injury, calculate the PD curves, and visualize the injured trajectories. (ZIP) [file pcbi.1005261.s001.zip › subfunctions_simulation/CEmodelInjured.m]

function dv=CEmodelInjured(v,Achem,Echem,Lgap,In,constants,Injury)
%INJURY IS A VECTOR WHICH SCALES CONNECTIONS
%i.e. Injury = (1 + mu) for each
%v is the voltage vector
%A is the adjacency matrix
%AEchem is adjancency times reversal potentials matrix
%L is the Laplacian matrix
%In is current injected into neuron
%constants is structure of constants with inputs shown below

%%Electrical Properties:
%%with standard values shown
%Cell Time Constant
%tau=0.01s as in Varshney
tau=constants.tau;
%linear membrane term
memG=constants.memG;
memV=constants.memV;
%Electrical/Chemical Synapse Ratio (assumed equal for diff. connections)
%Ratio is 1 in Varshney
gelec=constants.gelec;
gchem=constants.gchem;
%Steepness of chemical conductance Beta (assumed equal)
%beta=~0.125 for mV;
beta=constants.beta;
%Center of chemical conductance vmean
%assumed half open at eq
vmean=constants.vmean;

%For Synaptic Dynamics:
%corresponding to rise and decay times of synaptic activity
ar = constants.ar;
ad = constants.ad;

%
%
N=length(v);N=N/2;
s=v((N+1):(2*N));
v=v(1:N);

%Synaptic Dynamics
sig=1./(1+exp(-beta*(v-vmean)));
ds = ar*(sig.*(1-s))-ad*s;

%First term:
Iohm=memG*(v-memV);


%Second term: Electrical Synapses
Ielec=gelec*Lgap*v;

%Third term: Chemical Synapses
Ichem=gchem*(v.*(Achem'*s)-Achem'*(s.*Echem));

%Function for dV/dt
dv=-1/tau*(Iohm+(Ichem+Ielec)./Injury-In);
dv=[dv;ds];

end
