# Supplementary material for: Functionality and Robustness of Injured Connectomic Dynamics in C. elegans: Linking Behavioral Deficits to Neural Circuit Damage
Source: PLoS Comput Biol. 2017 Jan 5;13(1):e1005261. doi: 10.1371/journal.pcbi.1005261 (PMC5215891; doi:10.1371/journal.pcbi.1005261)
Supplement: S1 Figures — Figures similar to the rows of Fig 4, for all 1,447 trials conducted. (ZIP) [file pcbi.1005261.s002.zip]

Archive with 1,447 entries (1,447 files):
- 1002920.png
- 1003247.png
- 1007912.png
- 1015734.png
- 1020827.png
- 1022272.png
- 1037814.png
- 1045404.png
- 1048269.png
- 1058180.png
- 1061556.png
- 1064643.png
- 1094381.png
- 1095767.png
- 1098735.png
- 1103341.png
- 1103624.png
- 1109764.png
- 1116736.png
- 1117172.png
- 1121625.png
- 1123505.png
- 1128901.png
- 1134277.png
- 1135014.png
- 1138436.png
- 1145559.png
- 1152894.png
- 1154208.png
- 1162612.png
- 1177321.png
- 1180724.png
- 1184545.png
- 1185102.png
- 1189690.png
- 1192188.png
- 1199122.png
- 1204078.png
- 1224672.png
- 1227650.png
- 1237858.png
- 1247991.png
- 1250675.png
- 1252306.png
- 126616.png
- 1273966.png
- 1277244.png
- 1278672.png
- 1279137.png
- 1280299.png
- 1281745.png
- 1290503.png
- 1292684.png
- 129358.png
- 1305548.png
- 1326567.png
- 1335114.png
- 1336442.png
- 133757.png
- 1349463.png
- 1352669.png
- 1354038.png
- 1359173.png
- 1379053.png
- 139045.png
- 139490.png
- 1395868.png
- 1397029.png
- 1397225.png
- 1399516.png
- 1400197.png
- 1456818.png
- 1464643.png
- 1467289.png
- 1492577.png
- 1500858.png
- 1507585.png
- 1509906.png
- 1518462.png
- 1534312.png
- 1535757.png
- 1543852.png
- 1559172.png
- 1563263.png
- 1566789.png
- 158349.png
- 1583765.png
- 1585415.png
- 1588849.png
- 158973.png
- 1590249.png
- 1602864.png
- 1606181.png
- 1614485.png
- 1620178.png
- 1631127.png
- 1635345.png
- 164383.png
- 1644759.png
- 1653395.png
- 1654312.png
- 1658464.png
- 166258.png
- 1679883.png
- 169454.png
- 170605.png
- 1714737.png
- 171581.png
- 1716244.png
- 1716751.png
- 1718.png
- 1719522.png
- 1721238.png
- 1726210.png
- 1728287.png
- 172978.png
- 1733938.png
- 1737629.png
- 1740468.png
- 1748259.png
- 1749452.png
- 1749864.png
- 1752225.png
- 1766646.png
- 1770173.png
- 1773429.png
- 1782711.png
- 1788097.png
- 1793456.png
- 1794345.png
- 1809488.png
- 181150.png
- 1831935.png
- 1837660.png
- 1839549.png
- 1841826.png
- 1849962.png
- 1862822.png
- 1866178.png
- 1873999.png
- 1878654.png
- 1886935.png
- 1888595.png
- 1889819.png
- 1898276.png
- 1910064.png
- 1920021.png
- 192261.png
- 1925182.png
- 1929055.png
- 1932269.png
- 1944227.png
- 1952351.png
- 1958019.png
- 1961481.png
- 1965423.png
- 1973204.png
- 1977967.png
- 1983035.png
- 1994736.png
- 2004219.png
- 2005598.png
- 2006118.png
- 2006420.png
- 2007311.png
- 2008038.png
- 2009991.png
- 2018049.png
- 201879.png
- 2029265.png
- 2033038.png
- 2035078.png
- 2035618.png
- 2039645.png
- 2041429.png
- 2046489.png
- 2048448.png
- 2050207.png
- 2053820.png
- 2054494.png
- 205990.png
- 2061154.png
- 2062060.png
- 2067350.png
- 2071159.png
- 2072306.png
- 2073458.png
- 2076706.png
- 2080409.png
- 2080553.png
- 2085364.png
- 209370.png
- 2094994.png
- 2099783.png
- 2104132.png
- 2106675.png
- 2109062.png
- 2110454.png
- 2112709.png
- 2114572.png
- 2124597.png
- 2146636.png
- 2148372.png
- 2154099.png
- 2158598.png
- 2161006.png
- 2167082.png
- 2172380.png
- 2173773.png
- 2185428.png
- 2192815.png
- 2193291.png
- 21958.png
- 2217119.png
- 2217548.png
- 2218656.png
- 2230613.png
- 2235563.png
- 2236168.png
- 2236237.png
- 2243048.png
- 2245382.png
- 2247456.png
- 224985.png
- 2279791.png
- 2281581.png
- 2287969.png
- 2288736.png
- 2289901.png
- 2289942.png
- 2304864.png
- 2320012.png
- 2334145.png
- 2339413.png
- 2342085.png
- 2366218.png
- 2374791.png
- 2411951.png
- 2412364.png
- 2416125.png
- 2437840.png
- 2459692.png
- 2469932.png
- 2492556.png
- 2494130.png
- 2498030.png
- 250095.png
- 2515212.png
- 2526923.png
- 253070.png
- 2531932.png
- 2539757.png
- 2545373.png
- 255199.png
- 2558947.png
- 256264.png
- 2585486.png
- 2585653.png
- 2603922.png
- 2604045.png
- 2607834.png
- 2623233.png
- 2623405.png
- 262493.png
- 2626340.png
- 2636364.png
- 2643382.png
- 2661725.png
- 2666013.png
- 2669074.png
- 2695433.png
- 2697705.png
- 2708475.png
- 2711207.png
- 2725585.png
- 2725735.png
- 2727168.png
- 2730116.png
- 2743501.png
- 2749340.png
- 2782603.png
- 2789712.png
- 2806776.png
- 2822991.png
- 2825288.png
- 282833.png
- 2836632.png
- 2837243.png
- 2847257.png
- 284833.png
- 2852797.png
- 2863776.png
- 286651.png
- 2869171.png
- 2873314.png
- 2874709.png
- 2882213.png
- 2882851.png
- 2901345.png
- 2912348.png
[truncated: 1,147 more entries]
