# Supplementary material for: Functionality and Robustness of Injured Connectomic Dynamics in C. elegans: Linking Behavioral Deficits to Neural Circuit Damage
Source: PLoS Comput Biol. 2017 Jan 5;13(1):e1005261. doi: 10.1371/journal.pcbi.1005261 (PMC5215891; doi:10.1371/journal.pcbi.1005261)
Supplement: S1 Videos — Videos of injured trajectories mapped onto body shape modes. We include three examples of distorted trajectories along with the healthy trajectory. Similar videos can be created with the included source code. (ZIP) [file pcbi.1005261.s003.zip]

Archive with 4 entries (4 files):
- Healthy.avi
- Trial11.avi
- Trial57.avi
- Trial57Heavy.avi
